# Supplementary material for: Construction of a High-Density Paulownia Genetic Map and QTL Mapping of Important Phenotypic Traits Based on Genome Assembly and Whole-Genome Resequencing
Source: Int J Mol Sci. 2023 Oct 27;24(21):15647. doi: 10.3390/ijms242115647 (PMC10647314; doi:10.3390/ijms242115647)
Supplement: Supplementary file 1 [file ijms-24-15647-s001.zip]

Archive with 1 entries (1 files):
- ijms-2652513-supplementary.pdf
